# Supplementary material for: Metabolome Dynamics of Smutted Sugarcane Reveals Mechanisms Involved in Disease Progression and Whip Emission
Source: Front Plant Sci. 2017 May 31;8:882. doi: 10.3389/fpls.2017.00882 (PMC5450380; doi:10.3389/fpls.2017.00882)
Supplement: Supplementary file 7 [file Table1.XLSX]

## Sheet: Planilha1
Supporting Information Table S1. Primers used to evaluate gene expression of sugarcane key genes using RT-qPCR analysis.
Gene	Sequence	Reference
Acid invertase	5’ GGAGGACGAGACCACACTC 3’	Schaker et al., 2016
	3’ CGTTGTTGAAGAGGAACAC 5’
Starch synthase	5’ CCACGAAACACCATGATAGC 3’	This work
	3’ GGCAATTCCTCCTCAGACAT 5’
Xylan 1,4-beta-xylosidase	5’CCACGATTCTTGAGATTTCCTG 3’	This work
	3’ GCCATCATCAGTCCAGTAATGC 5’
Cellulose synthase	5’ ATGGCTGATGGCACTCCTTG 3’	This work
	5’ GTGATGCTGGAAACCTGGTCTC 3’
Sucrose synthase	5’-TCCATCTACTTCCCCTTCACACAG-3’	This work
	3’-CTTCACCTTGTCCAGCCTTGC-5’
GAPDH	5’ CACGGCCACTGGAAGCA 3’	Iskandar et al., 2004
	3’ TCCTCAGGGTTCCTGATGCC 5’
Poliubiquitin	5’ CCGGTCCTTTAAACCAACTCAGT 5’	Papinni-Terzi et al., 2005
	3’ CCCTCTGGTGTACTCCATTTG3’
