# Supplementary material for: Metabolome Dynamics of Smutted Sugarcane Reveals Mechanisms Involved in Disease Progression and Whip Emission
Source: Front Plant Sci. 2017 May 31;8:882. doi: 10.3389/fpls.2017.00882 (PMC5450380; doi:10.3389/fpls.2017.00882)
Supplement: Supplementary file 8 [file Table2.XLSX]

## Sheet: Planilha1
Supporting Information Table S2 . Sugarcane meristem metabolites identified using GC-TOF-MS approach.
Metabolites values are normalized as described in Methods section, and represented the median of five biological replicates in Log2 scale. Significant p-values are highlight in red (p<0.05).
RI: Retention Index. QuantMass: mass used for quantification of each metabolite. t-test was used to determine significative changes (p-value < 0.05) between infected and control samples of the same age. Relativized medians of each metabolite in 5, 65, 100 and 120 DAI control and inoculated samples.
Metabolite ID	RI	quantMass	p-value (infected versus control)				Relativized medians
			5 DAI	65 DAI	100 DAI	120 DAI	5D DAI CONTROL	5DAI INOC	65 DAI CONTROL	65 DAI INOC	100 DAI CONTROL	100 DAI INOC	120 DAI CONTROL	120 DAI INOC
(r|x) [Fructose|Sorbose]	586290	217	0.393781	0.0893407	0.644979	0.156593	2.29838	1.71731	0.823076	0.49874	0.983601	0.791453	0.654777	1.05152
(r|x) [Maltose|Laminaribiose]	870980	204	0.8623	0.527624	0.431626	0.772363	3.63645	3.93803	0.645879	0.755871	0.899066	1.00799	1.10313	1.22054
(r|x) [Raffinose|1-Kestose|Inulotriose]	1033310	217	0.00936333	0.658159	0.853706	0.0236185	11.9112	41.8698	0.904287	0.575145	0.549011	0.264914	2.67032	0.703825
(r|x) [Ribitol|Arabitol]	502990	117	0.0834443	0.00351764	0.0175494	0.257712	2.38397	3.76758	0.139763	0.514247	0.426758	0.909487	0.411705	1.01696
(r|x) Cellobiose	862260	204	0.701871	0.0538513	0.0947445	0.327107	2.94324	3.16228	0.548721	0.726596	0.864811	0.631217	1.50271	1.25013
(r|x) Fructose	585640	217	0.0702415	0.118677	0.810103	0.920454	1.89602	0.832231	1.21956	0.309211	0.559249	0.761998	0.823113	0.990817
(r|x) Putrescine	518310	174	0.181316	0.992409	0.0372278	0.0754389	1.09865	1.52102	0.876172	0.828459	1.11556	0.738004	1.14207	1.68354
(r|x) Shikimate	586300	204	0.34302	0.382175	NA	0.0758226	1.18915	1.01637	0.639365	0.769106	0.989682	0.597603	2.27543	1.59388
(r|x) Sorbose	587160	217	0.405901	0.108187	0.644979	0.156593	2.32154	1.75456	0.817751	0.509559	1.00494	0.808623	0.668982	1.07434
(r|x) Stearate	771680	117	0.100997	0.0288468	0.423349	0.114403	1.59767	1.88937	0.468741	0.810282	0.867042	0.70599	1.23102	0.942385
(r|x) Talose	588520	160	0.336003	0.0549645	0.125294	0.225731	4.90952	6.12698	0.220054	0.499216	0.468032	0.869687	1.18875	0.907309
(r|x) Xylitol	501050	217	0.252797	0.141167	0.0976511	NA	2.3145	2.97127	0.308183	0.76995	0.351228	0.796647	0.920083	1.2688
(r|z) Spermidine	724770	144	0.442226	0.000448146	0.807124	0.122346	1.01813	1.10156	0.387507	1.34723	1.14442	1.01871	0.8172	1.05884
[Fructose|Psicose]	580060	103	0.0910117	0.089128	0.393107	0.847289	2.17887	1.06392	1.14278	0.41942	0.502037	0.861432	0.60665	1.14623
[Fumarate|Maleate]	372020	245	0.650512	0.0553333	0.0452428	0.362229	2.13873	2.24908	0.280294	0.513854	1.10345	0.638464	1.33495	1.0748
[Glc 6-P|Gal 6-P]	773680	299	0.921364	0.150065	0.732128	0.00015389	0.988238	0.967674	0.738008	0.934207	1.36334	1.22158	0.802137	1.70591
[N-Acetyl-[Glc|Gal]]	671810	205	0.18908	0.666243	0.305867	0.937231	6.15634	9.1022	0.683147	0.629462	1.39516	0.811881	0.80217	0.957861
[Sorbose|Tagatose]	583070	103	0.174283	0.100834	0.715831	0.757912	1.857	1.16314	1.22014	0.464352	0.545406	0.743783	0.830091	0.9905
[Talose|Altrose|Gulose]	593550	205	0.768419	NA	NA	NA	1.9883	2.11352	0.00320766	0.928904	0.00971496	0.0167264	NA	0.68767
[Xylose|Arabinose|Lyxose]	498180	103	0.113815	0.294579	0.979176	0.158993	3.40984	4.87479	0.545333	0.699214	0.927346	0.890214	1.0758	0.779784
Alanine	209220	116	0.550662	0.021079	0.253447	0.910012	1.04724	0.882412	2.73084	1.1851	0.628959	0.809972	1.14234	0.991188
Arginine	491110	142	0.665273	0.00259674	0.00867457	0.0337188	0.0950585	0.108517	2.4346	1.09865	1.34185	3.45626	0.626157	1.32246
Asparagine	550410	116	0.702751	NA	0.478186	0.0622708	0.471979	0.991802	1.77169	1.37951	7.87079	1.65427	1.00152	0.385112
Aspartate	458230	232	0.403082	0.492894	0.0218072	0.000748286	0.545436	0.677337	1.08759	1.01371	1.48092	1.07328	0.831597	1.34923
Benzoate	348140	105	0.190002	0.0478807	0.361294	0.0969665	1.61981	2.03634	0.435181	0.827874	0.899185	0.70214	1.44787	0.960853
Caffeate	745060	219	0.133735	0.0838471	0.0110286	0.962772	1.49926	1.9338	0.588581	0.932352	1.22549	0.43717	1.16649	1.18011
cis-Aconitate	582460	229	0.775633	0.219913	0.297038	0.381306	1.50704	1.77506	0.624264	0.706411	1.06394	0.882861	1.22207	1.08211
Citrate	593510	273	0.963244	0.262552	0.90985	0.00165369	1.16725	1.12297	0.591694	0.872632	1.62973	1.5128	0.578074	2.04307
Citrulline	606380	157	0.571336	0.424941	0.0307217	0.173769	0.525351	0.708396	1.23173	1.43481	0.809245	2.08867	0.743557	1.07218
Dehydroascorbate	625460	173	0.208417	0.075136	0.56424	0.10942	2.48987	3.25886	0.501292	0.719971	1.19096	1.06653	1.0368	0.779704
Deoxyribose	471410	103	0.53061	NA	NA	NA	1.01803	1.37476	NA	NA	NA	NA	NA	NA
Galactinol	940240	204	0.749377	0.140549	0.00760989	0.00555689	1.00805	1.03854	1.47306	1.08574	1.72786	0.60591	0.578841	0.315724
Gluconate	627390	333	0.474226	0.019153	0.225567	0.218989	2.96677	3.79068	0.552397	1.10904	0.580378	1.30519	0.32324	0.669176
Gluconolactone	625920	220	0.175855	0.0336171	0.122656	0.196204	1.62071	2.05516	0.278823	0.851036	0.951076	0.677225	1.0665	0.825691
Glucose_1	591390	205	0.0736352	0.126317	0.787852	0.96664	2.31083	1.09361	1.21128	0.304701	0.513311	0.764837	0.542007	0.711587
Glucose_2	599440	103	0.172055	0.0848827	0.425	0.0979722	2.03199	1.22631	0.982045	0.311732	0.97002	0.697239	0.608704	1.38433
Glutamate	508250	246	0.558382	0.75357	0.301455	0.0155563	0.888326	0.950157	1.09659	1.07243	1.37854	1.18582	0.828427	1.20698
Glutamine_1	530570	227	0.838896	0.837502	0.365337	0.845524	0.101434	0.103929	0.928724	0.936632	1.31977	1.11545	1.1712	1.10837
Glutamine_2	598770	156	0.228835	0.366087	0.864091	0.154786	2.68527	0.686493	2.13463	0.882645	0.312006	0.322981	4.02482	1.01946
Glycerate	345490	189	0.0253564	0.00193888	0.289502	0.134192	0.940487	1.11661	0.535303	0.935968	1.06625	0.942881	0.978089	1.18328
Glycerol	293000	117	0.297706	0.207367	0.298362	0.00357311	1.88452	2.28577	0.616675	0.745021	1.17306	0.912583	1.26839	0.524714
Glycine	325680	174	0.958747	0.00218666	0.706131	0.0252723	0.915643	0.898384	1.75436	1.13968	1.34532	1.24011	1.07104	0.642594
Histidine	678730	154	0.835921	0.759067	0.11389	0.77895	0.516493	0.585501	1.4365	1.70763	3.05746	6.97222	0.559313	0.55096
Isocitrate	598210	273	0.923043	0.640936	0.313103	0.850476	0.782541	0.770848	1.0314	1.06802	1.14551	0.851383	1.32731	1.34573
Isoleucine	319600	158	0.273615	0.608326	0.123687	0.548839	0.735814	0.844548	1.7991	2.18998	1.21149	2.32099	1.02827	0.921394
Itaconate	387270	215	0.16314	0.160374	0.154508	0.956388	1.6257	1.90225	0.555982	0.832348	0.914073	0.695752	1.15187	1.14921
Lactate	189530	117	0.203313	0.711254	0.522581	0.077914	1.8604	2.57543	0.72614	0.794821	0.652167	0.722966	2.58793	1.01108
Leucine	305880	158	0.67316	0.598876	0.279315	0.803014	0.684958	0.713259	1.73047	1.43558	0.987156	1.30037	0.94459	0.923525
Lysine	616600	174	NA	0.700867	0.0517522	NA	NA	NA	0.896269	0.869018	0.920827	1.69323	0.992096	NA
Lyxose	488070	103	0.00145509	0.0225621	0.167698	0.0184389	0.640917	1.00063	1.66541	0.947872	2.30793	3.10009	0.723399	0.261739
Malate	442310	233	0.646187	0.825995	0.376826	0.00106362	0.256238	0.275051	1.03491	1.00905	1.42889	1.05893	0.98353	1.84726
Methionine	474940	128	0.219016	0.969049	0.510855	0.00273642	0.423434	0.625026	1.2273	1.30273	2.22247	2.39014	1.08875	0.463382
myo-Inositol	654460	217	0.0650541	0.016047	0.118267	0.362364	1.50755	1.88807	0.707712	1.05845	1.15453	0.856988	0.687116	0.521639
N-Acetylgalactosamine	671810	205	0.105526	0.108166	0.483085	0.301975	1.86336	2.74388	0.517837	0.995256	1.02358	0.792692	0.929497	0.672562
Orthophosphate	333340	299	0.758318	0.23473	0.831422	0.420212	0.776003	0.889177	3.52568	0.891265	1.15354	1.1264	1.27607	1.12136
Phenylalanine	531550	218	0.796832	0.461034	0.399127	0.167857	0.4253	0.447973	1.12046	1.31388	1.06596	0.932896	1.38104	1.12655
Proline	339770	142	0.854972	0.00237521	0.135783	0.134802	0.50416	0.560076	1.43438	7.45337	0.764377	1.91571	1.12531	0.714985
Pyruvate	222670	174	0.267136	0.334182	0.910703	0.802514	1.67616	1.99193	0.596583	0.670821	0.905062	0.901872	1.15638	1.0922
Quinate	578770	255	0.973142	0.062959	0.10816	0.00312223	1.32736	1.31126	0.437246	0.795785	0.828418	0.547487	2.9335	1.28905
Rhamnose	516560	117	0.958408	0.121838	0.00391221	0.00545263	1.44821	1.40496	0.6117	0.750624	1.11608	0.659389	1.39023	0.901407
Ribonate	534600	217	0.212404	0.000570167	0.0403649	0.698289	1.09524	1.33552	0.50104	1.02808	1.08768	0.848167	1.02973	0.963937
Serine	358580	204	0.631413	0.00825895	0.469081	0.840512	1.19961	1.13165	2.00804	0.907994	0.894298	1.16061	0.76047	0.739371
similar 2-Hydroxypyridine	204900	152	0.0578832	0.00951708	0.629745	0.372048	1.68736	2.14849	0.434325	0.889006	0.740838	0.796483	1.22719	1.02865
similar to Aminobutanoate	453640	174	0.548364	0.0279762	0.654554	0.7368	0.799604	0.923221	2.24206	1.26128	1.07804	0.931713	0.879607	0.806974
Sucrose	841440	217	0.627885	0.0905851	0.706023	0.802438	3.90914	4.80185	0.246873	1.49103	0.505098	0.45593	1.00828	1.04141
Tagatose	571210	103	0.261932	0.761631	0.113359	0.0155599	1.00885	0.644771	0.84615	0.873922	1.048	1.60735	0.920975	1.51161
Threonate	458980	292	0.484952	0.0485179	0.286603	0.00778942	0.483975	0.546169	1.18068	0.976777	1.43901	1.27853	0.788573	1.08368
Threonine	368400	219	0.796112	0.919611	0.101661	0.1207	0.482946	0.500684	1.80035	1.81502	1.27563	2.48072	0.696876	0.899558
Trehalose	875380	361	0.24686	0.000244775	0.0773217	0.095834	7.77091	9.79662	0.333314	1.74901	0.476465	0.286815	0.829386	1.22133
Tryptophan	791090	202	NA	NA	NA	NA	0.387951	0.0409511	NA	NA	NA	NA	1	2.31812
Tyrosine	659100	218	0.0854838	0.738489	0.202606	0.0194132	0.915523	1.04985	1.00604	1.08616	1.14133	1.7879	0.830903	1.05036
Valine	272610	144	0.7048	0.333912	0.420141	0.100111	0.691009	0.727409	2.05296	1.69473	1.41129	1.80755	0.950613	0.834488
